# Supplementary material for: Comparison of Three Algorithms for Predicting Infarct Volume in Patients with Acute Ischemic Stroke by CT Perfusion Software: Bayesian, CSVD, and OSVD
Source: Diagnostics (Basel). 2023 May 20;13(10):1810. doi: 10.3390/diagnostics13101810 (PMC10217375; doi:10.3390/diagnostics13101810)
Supplement: Supplementary file 1 [file diagnostics-13-01810-s001.zip]

Archive with 1 entries (1 files):
- diagnostics-2292832-supplementary.pdf
